# Supplementary material for: Calcium-Induced Regulation of Sanghuangporus baumii Growth and the Biosynthesis of Its Triterpenoids
Source: J Fungi (Basel). 2025 Mar 20;11(3):238. doi: 10.3390/jof11030238 (PMC11943593; doi:10.3390/jof11030238)
Supplement: Supplementary file 1 [file jof-11-00238-s001.zip]

Archive with 1 entries (1 files):
- jof-3518985-supplementary.pdf
